# Supplementary material for: Single Amino Acid Substitution in the Matrix Protein of Rabies Virus Is Associated with Neurovirulence in Mice
Source: Viruses. 2024 Apr 28;16(5):699. doi: 10.3390/v16050699 (PMC11125599; doi:10.3390/v16050699)
Supplement: Supplementary file 1 [file viruses-16-00699-s001.zip]

Archive with 1 entries (1 files):
- viruses-2979607-supplementary.pdf
